# Supplementary material for: Development and assessment of immediate-release tablets containing clopidogrel bisulphate & aspirin—strategy for optimizing the combination formulation
Source: PLoS One. 2024 May 23;19(5):e0303705. doi: 10.1371/journal.pone.0303705 (PMC11115251; doi:10.1371/journal.pone.0303705)
Supplement: S3 Fig — Summary of System suitability, linearity curve of Aspirin and Clopidogrel separately and in combined solution. (XLSX) [file pone.0303705.s003.xlsx]

## Sheet: Sheet1
	linearity of Aspirin
		Conc	Area
		60	2841907
		30	1505763
		15	787541
		7.5	391381
		3.75	198779
	linearity of Clopidegrol
		Conc	Area
		80	2281275
		40	1172867
		20	598434
		10	299476
		5	156283
																	80		2311108
																	60	2259842
																	40		1192472
																	30	1200464
																	20		608427
																	15	617030
																	10		293058
																	7.5	296094
	linearity of Aspirin + Clopidegrol																5		144073
		A				C											3.75	143899
	60	2259842			80	2311108											2.5		82246
	30	1200464			40	1192472											1.875	69018
	15	617030			20	608427											1.25		42962
	7.5	296094			10	293058											0.937	34248
	3.75	143899			5	144073											0.625		33067
	1.875	69018			2.5	82246											0.469	18479
	0.937	34248			1.25	42962											0.312		23982
	0.469	18479			0.625	33067											0.234	21154
	0.234	21154			0.312	23982											0.156		11629
	0.117	11653			0.156	11629											0.117	11653							80	0	2311108
																									60	2259842	0
																									40	0	1192472
																									30	1200464	0
																									20	0	608427
																									15	617030	0
																									10	0	293058
																									7.5	296094	0
																									5	0	144073
																									3.75	143899	0
																									2.5	0	82246
																									1.875	69018	0
																									1.25	0	42962
																									0.937	34248	0
																									0.625	0	33067
																									0.469	18479	0
																									0.312	0	23982
																									0.234	21154	0
																									0.156	0	11629
																									0.117	11653	0

## Sheet: Sheet2
		TABLE I: Summary of System suitability results for Aspirin & Clopidegrol
		Injection Number	Retention Time of Aspirin (min)			Peak Area of Aspirin			USP Tailing Factor				USP Tangent
		1	4.306		12.592	2312961	2369195		1.246		1.381		8307.01	11679
		2	4.32		12.622	2325419	2378773		1.249		1.381		8426.51	11842.2
		3	4.332		12.738	2342735	2401344		1.259		1.385		8280.08	11937.6
		4	4.391		12.918	2322485	2367106		1.241		1.382		8324.86	12090.3
		5	4.221		12.676	2321247	2307940		1.24		1.377		8292.55	11973.7
		6	4.222		12.69	2332745	2359453		1.234		1.361		8361.27	11793.5
		Mean	4.29867		12.706	2.32627e+06	2.36397e+06		1.24483		1.37783		8332.05	11886
		SD	0.0664159		0.11591	10299.8	31025.3		0.00865833		0.0086352		54.2519	145.213
		% CV	1.54		0.913	0.443	1.312		0.699		0.6313		0.651	1.22
		Level	Sample Number	theoretical value (mg)	Clopidegrol	Measured value (mg)		% Recovery	Clopidogrel	% Mean Recovery	Clopidogrel	% CV	Clopidogrel
						Aspirin	Clopidorel
				Aspirin				Aspirin		Aspirin		Aspirin
			1	26.3	35	25.9	35.4	98.48	101.14
		0.7	2	26.1	34.8	26	35.1	99.62	100.86	99.7533	100.573	1.35	0.75
			3	25.9	35.3	26.2	35.2	101.16	99.72
			1	37.7	49.8	37.6	50.1	99.73	99.6
		1	2	37.5	50.3	37.9	51.2	101.07	101.79	100.987	100.863	1.21	1.12
			3	37.1	50.1	37.9	50.7	102.16	101.2
			1	48.8	65.1	48.9	65.8	100.21	101.08
		1.3	2	47.9	65	48.75	65.6	101.78	100.92	100.87	100.82	0.81	0.32
			3	48.7	65.2	49	65.5	100.62	100.46
		Mean								100.537	100.752	1.12333	0.73
										1.34497	0.752152
										1.21714	1.13315
										0.81431	0.32187
