# Supplementary material for: Development and assessment of immediate-release tablets containing clopidogrel bisulphate & aspirin—strategy for optimizing the combination formulation
Source: PLoS One. 2024 May 23;19(5):e0303705. doi: 10.1371/journal.pone.0303705 (PMC11115251; doi:10.1371/journal.pone.0303705)
Supplement: S1 Table — All the raw tables of weight variation, diameter, hardness, disintegration and drug release pattern of Aspirin and Clopidogrel from combined Formulation. (XLSX) [file pone.0303705.s004.xlsx]

## Sheet: Sheet1
			Diameter									Weight variation (mg)		F1
	F1	F2	F3	F4	F5	F6	F7	F8	F9			520 ±26	LL = 494; HL = 546
	11.2	11.2	11.15	11.1	11.1	11.1	11.2	11.2	11.2		F1	F2	F3	F4	F5	F6	F7	F8	F9
	11	11.05	11.05	11.1	11.1	11.1	11.2	11.2	11.1		542.6	518	536.6	544.5	534.3	536.3	510.5	527.2	518.2
	11.2	11.2	10.95	11.15	11.1	11.15	11.1	11.1	11.2		537.5	508.1	515.6	505	534.7	538.6	500.7	516.6	522.7
	11	11.2	11.3	11.3	11.2	11.15	11.15	11.2	11.15		508.7	533.9	541.2	520.2	530.9	531.9	495.5	517.8	495.4
	11.15	11	11.1	11.1	11.2	11	11.15	11.1	11.2		524.6	534.3	538.9	497.5	537	527.9	530.2	538.5	521.3
	11.05	11.2	11.1	11.1	11.15	10.95	11.1	11.2	11.15		520.4	529.9	522.4	512.1	530	516.1	512.2	532.4	520.1
	11.2	11	11.2	11.15	11.2	11.1	11.1	11.2	11.1		498.8	534.9	530.4	508.9	538.8	524.1	512.5	520.4	536.4
	10.95	11.2	11.05	11.1	11.2	11.15	11.2	11.2	11.2		535.5	507.6	517.3	522.7	531.3	520.1	508.9	512.1	543.8
	11.1	11.1	11	11.1	11.1	11.05	11.2	11.2	11.1		507.3	531.9	505.7	541.5	524.4	530.7	512	527.5	530.8
	11.15	11.15	11.1	11.2	11.2	11.1	11.15	11.1	11.1		536.7	525.3	521.2	534.4	506.3	533.3	513.7	507.6	532.6
Mean	11.1	11.13	11.1	11.14	11.155	11.085	11.155	11.17	11.15		503.5	535.7	539.2	506.2	512	527.9	520.5	512.7	527.5
SD	0.0942809	0.0856349	0.1	0.0658281	0.0497214	0.0668747	0.0437798	0.0483046	0.0471405		495.7	535.9	536.9	506.4	533.4	520.2	515.4	524.4	532.7
%CV	0.849378	0.769406	0.900901	0.590916	0.445732	0.60329	0.392468	0.432449	0.422784		501.1	531.5	500.8	516.6	512.2	535.6	503.4	510.2	520.1
											515.8	531.8	527	514.4	529.5	528	523.6	510.5	524.5		F9+V29K16:T31
											544.7	520	529.9	533.7	524.8	528.8	537.5	537.6	534.3
										mean	519.493	527.057	525.936	518.864	527.114	528.536	514.043	521.107	525.743
										SD	17.409	9.84626	12.726	14.6288	10.0983	6.60019	11.1988	10.3343	11.4648
										%CV	3.35116	1.86816	2.41968	2.81938	1.91577	1.24877	2.17858	1.98314	2.18069
				Hardness
	F1	F2	F3	F4	F5	F6	F7	F8	F9
	6.5	4.5	4	4	6	6.5	4	4	4					Disintegration
	5	4	5.5	6	5.5	5.5	7	3.5	5		F1	F2	F3	F4	F5	F6	F7	F8	F9
	3	6	6	5.5	4.5	5.5	6	6.5	4.5		10.48	10.42	34.12	15.55	43.09	59.53	32.38	60.14	29.7
	6.5	5	6	6.5	4	4	4	5	6		16.4	16.54	57.14	22.06	44.18	57.34	33.42	57.56	35.51
	5.25	4.875	5.375	5.5	5	5.375	5.25	4.75	4.875		20.35	13.48	58.1	27.4	45.22	56.35	39.38	56.25	32.29
	1.65831	0.853913	0.946485	1.08012	0.912871	1.03078	1.5	1.32288	0.853913	MEAN	15.7433	13.48	49.7867	21.67	44.1633	57.74	35.06	57.9833	32.5
	31.5869	17.5162	17.609	19.6386	18.2574	19.1772	28.5714	27.85	17.5162		4.96766	3.06	13.5762	5.93462	1.0651	1.6273	3.77719	1.97925	2.91069
											9.72	7.3	21.41	16.33	17.21	24.495	23.75	22.03	12.675

## Sheet: Sheet5
																					Mean		SD
																					A	CB	A	CB
		5	4.03	53.62	3.49	42.43	0.55	41.55	1.33	49.71	0.32	43.21	0.08	56.79	0.5	32.83	1.52	38.23	0.31	47.33
		10	13.63	68.75	11.98	77.96	22.57	76.16	18.29	61.1	11.01	58.52	4.02	72.66	4.95	63.77	5.71	73.35	13.34	51.55
		15	37.03	93.96	45.54	96.82	33.54	83.1	33.1	87.57	37.41	70.42	18.2	77.17	18.13	83.86	13.97	88.85	44.44	75.3
		20	77.34	98.92	68.27	98.94	79.32	91.91	57.72	88.17	59.23	98.26	42.11	83.18	50.26	88.53	49.71	95.99	62.76	84.03
		30	83.26	103.11	82.67	108.7	91.49	97.21	79.38	89.83	76.84	95.21	69.88	94.33	79.89	95.12	72.59	97.99	75.64	97
		45	97.21	111.1	92.78	108.63	97.4	106.8	87.33	113.8	85.8	101.66	74.39	98.23	89.32	103.5	86.93	101.96	87.74	96.05
		60	94.39	116.79	100.19	109.75	98.93	104.46	96.57	112.6	88.47	108	99.85	98.97	96.19	109.76	97.56	105.25	93.33	97.02
			Aspirin
		5	4.03	3.49	0.55	1.33	0.32	0.08	0.5	1.52	0.31	1.34778	1.45384
		10	13.63	11.98	22.57	18.29	11.01	4.02	4.95	5.71	13.34	11.7222	6.21465
		15	37.03	45.54	33.54	33.1	37.41	18.2	18.13	13.97	44.44	31.2622	11.722
		20	77.34	68.27	79.32	57.72	59.23	42.11	50.26	49.71	62.76	60.7467	12.6072
		30	83.26	82.67	91.49	79.38	76.84	69.88	79.89	72.59	75.64	79.0711	6.4102
		45	97.21	92.78	97.4	87.33	85.8	74.39	89.32	86.93	87.74	88.7667	6.93017
		60	94.39	100.19	98.93	96.57	88.47	99.85	96.19	97.56	93.33	96.1644	3.70703
			Clopidogrel
		5	53.62	42.43	41.55	49.71	43.21	56.79	32.83	38.23	47.33	45.0778	7.55414
		10	68.75	77.96	76.16	61.1	58.52	72.66	63.77	73.35	51.55	67.0911	8.91087
		15	93.96	96.82	83.1	87.57	70.42	77.17	83.86	88.85	75.3	84.1167	8.71266
		20	98.92	98.94	91.91	88.17	98.26	83.18	88.53	95.99	84.03	91.9922	6.31653
		30	103.11	108.7	97.21	89.83	95.21	94.33	95.12	97.99	97	97.6111	5.44474
		45	111.1	108.63	106.8	113.8	101.66	98.23	103.5	101.96	96.05	104.637	5.8998
		60	116.79	109.75	104.46	112.6	108	98.97	109.76	105.25	97.02	106.956	6.29446

## Sheet: Sheet4
0	0	0	0	0	0	0	0	0	0
5	53.62	42.43	41.55	49.71	43.21	56.79	32.83	38.23	47.33	45.0778	7.55414
10	68.75	77.96	76.16	61.1	58.52	72.66	63.77	73.35	51.55	67.0911	8.91087
15	93.96	96.82	83.1	87.57	70.42	77.17	83.86	88.85	75.3	84.1167	8.71266
20	98.92	98.94	91.91	88.17	98.26	83.18	88.53	95.99	84.03	91.9922	6.31653
30	103.11	108.7	97.21	89.83	95.21	94.33	95.12	97.99	97	97.6111	5.44474
45	111.1	108.63	106.8	113.8	101.66	98.23	103.5	101.96	96.05	104.637	5.8998
60	116.79	109.75	104.46	112.6	108	98.97	109.76	105.25	97.02	106.956	6.29446

## Sheet: Sheet6
	0	Aspirin	0	0	0	0	0	0	0	0	0	0
	0	0	0	0	0	0	0	0	0	0	0	0
	5	4.03	3.49	0.55	1.33	0.32	0.08	0.5	1.52	0.31	1.34778	1.45384
	10	13.63	11.98	22.57	18.29	11.01	4.02	4.95	5.71	13.34	11.7222	6.21465
	15	37.03	45.54	33.54	33.1	37.41	18.2	18.13	13.97	44.44	31.2622	11.722
	20	77.34	68.27	79.32	57.72	59.23	42.11	50.26	49.71	62.76	60.7467	12.6072
	30	83.26	82.67	91.49	79.38	76.84	69.88	79.89	72.59	75.64	79.0711	6.4102
	45	97.21	92.78	97.4	87.33	85.8	74.39	89.32	86.93	87.74	88.7667	6.93017
	60	94.39	100.19	98.93	96.57	88.47	99.85	96.19	97.56	93.33	96.1644	3.70703
								% Release of Aspirin from Combined Formulation
